# Supplementary material for: The Chloroplast Epitranscriptome: Factors, Sites, Regulation, and Detection Methods
Source: Genes (Basel). 2021 Jul 24;12(8):1121. doi: 10.3390/genes12081121 (PMC8394491; doi:10.3390/genes12081121)
Supplement: Supplementary file 1 [file genes-12-01121-s001.zip]

Archive with 1 entries (1 files):
- genes-1290778-supplementary.pdf
